# Supplementary material for: Pharmacokinetics of Novel Crystalline Buntanetap in Mice, Dogs, and Humans
Source: Biomolecules. 2025 Sep 10;15(9):1299. doi: 10.3390/biom15091299 (PMC12467374; doi:10.3390/biom15091299)
Supplement: Supplementary file 1 [file biomolecules-15-01299-s001.zip]

Archive with 1 entries (1 files):
- biomolecules-3784458-supplementary.pdf
